# Supplementary material for: NKL Homeobox Genes NKX2-3 and NKX2-4 Deregulate Megakaryocytic-Erythroid Cell Differentiation in AML
Source: Int J Mol Sci. 2021 Oct 22;22(21):11434. doi: 10.3390/ijms222111434 (PMC8583893; doi:10.3390/ijms222111434)
Supplement: Supplementary file 1 [file ijms-22-11434-s001.zip]

Archive with 1 entries (1 files):
- ijms-1414540-supplementary.pdf
